# Supplementary material for: Interactions between intrinsic and extrinsic factors shape island bat survival and extirpation in a global extinction hotspot
Source: Evol J Linn Soc. 2026 Jun 15;5(1):kzag014. doi: 10.1093/evolinnean/kzag014 (PMC13387144; doi:10.1093/evolinnean/kzag014)
Supplement: kzag014_Supplementary_Data [file kzag014_supplementary_data.zip]

Archive with 2 entries (2 files):
- Supplementary_Tables1-9.xlsx.zip
- Suppl.pdf
